# Supplementary material for: Temperature alters the shape of predator–prey cycles through effects on underlying mechanisms
Source: PeerJ. 2020 Jun 19;8:e9377. doi: 10.7717/peerj.9377 (PMC7307560; doi:10.7717/peerj.9377)
Supplement: Supplemental Information 1 [file peerj-08-9377-s001.xlsx]

## Sheet: Population size data
Scaled sampling notes: counts in 0.1mL multiplied by 60 to get whole dish; counts in half the dish multiplied by 2; whole dish counts entered as is
Paramecium counts/estimates for whole dishes
			Days
Dish ID	Treatment	Temp	0	1	2	3	4	5	6	7	8	9	10	11	12	13	14	15	16	17	18
17-D1	Didinium	17	50		240		1020		1080	1200	1020	1080	31	0			0	0	0	0	0		Hilight indicates first zero
17-D2	Didinium	17	50		180		360		720	480	59	0	0	0			0	0	0	0	0
17-D3	Didinium	17	50		360		780		1560	1140	1800	1560	3600	3180			6240	7560	6840
17-D4	Didinium	17	50		240		360		180	16	0	0	0	0			0	0	0	0	0
17-D5	Didinium	17	50		540		360		840	600	89.5	0	0	0			0	0	0	0	0
17-D6	Didinium	17	50		720		1080		600	900	420	420	57.5	0			0	0	0	0	0
20-D1	Didinium	20	50		360		480		1140	1560	1260	120	0	0			0	0	0	0	0
20-D2	Didinium	20	50		600		780		1200	300	0	0	0	0			0	0	0	0	0
20-D3	Didinium	20	50		540		720		0	0	0	0	0	0			0	0	0	0	0
20-D4	Didinium	20	50		480		480		1080	1020	720	174	0	0			0	0	0	0	0
20-D5	Didinium	20	50		240		840		24	0	0	0	0	0			0	0	0	0	0
20-D6	Didinium	20	50		300		480		0	0	0	0	0	0			0	0	0	0	0
23-D1	Didinium	23	50	309	480		600	183	0	0	0	0	0	0			0	0	0	0	0
23-D2	Didinium	23	50	291	420		16	0	0	0	0	0	0	0			0	0	0	0	0
23-D3	Didinium	23	50	343	660		1320	754	1380	3420	4080	5340	5400	6720			16320	10800	8220
23-D4	Didinium	23	50	298	660		162.5	0	0	0	0	0	0	0			0	0	0	0	0
23-D5	Didinium	23	50	351	780		1020	634	1320	2220	1440	79	0	0			0	0	0	0	0
23-D6	Didinium	23	50	311	360		35	0	0	0	0	0	0	0			0	0	0	0	0
25-D1	Didinium	25	50	466	960	505	300	119	0	0	0	0	0	0			0	0	0	0	0
25-D2	Didinium	25	50	309	360	405	59	0	0	0	0	0	0	0			0	0	0	0	0
25-D3	Didinium	25	50	424	720	545	660	852	840	2400	2700	3180	3780	4860			6600	6420	6840
25-D4	Didinium	25	50	428	240	14	0	0	0	0	0	0	0	0			0	0	0	0	0
25-D5	Didinium	25	50	468	840	111.5	0	0	0	0	0	0	0	0			0	0	0	0	0
25-D6	Didinium	25	50	480	360	258.5	1	0	0	0	0	0	0	0			0	0	0	0	0
27-D1	Didinium	27	50	427	480	44.5	0	0	0	0	0	0	0	0			0	0	0	0	0
27-D2	Didinium	27	50	386	364	404	191	13	0	0	0	0	0	0			0	0	0	0	0
27-D3	Didinium	27	50	417	207	0	0	0	0	0	0	0	0	0			0	0	0	0	0
27-D4	Didinium	27	50	356	481	281.5	0	0	0	0	0	0	0	0			0	0	0	0	0
27-D5	Didinium	27	50	423	660	228	0	0	0	0	0	0	0	0			0	0	0	0	0
27-D6	Didinium	27	50	320	287	0	0	0	0	0	0	0	0	0			0	0	0	0	0
31-D1	Didinium	31	50	382	146.5	0	0	0	0	0	0	0	0	0			0	0	0	0	0
31-D2	Didinium	31	50	312	313	270	300	409	1080	840	1260	1620	2520	2280			3060	3420	4500
31-D3	Didinium	31	50	343.5	420	383	540	553	1020	960	1140	1500	1500	2640			3000	2760	3840
31-D4	Didinium	31	50	312	7	0	0	0	0	0	0	0	0	0			0	0	0	0	0
31-D5	Didinium	31	50	282	79.5	0	0	0	0	0	0	0	0	0			0	0	0	0	0
31-D6	Didinium	31	50	344	406	424	540	232	720	720	660	960	1440	1740			2880	2100	3540
17-C1	Control	17	50		16		43.5		162	164	228	270	295	377			1089	1089	2359.5		1028.5
17-C2	Control	17	50		12		28.5		140	125	143	182	232	269			726	1815	1754.5		1633.5
17-C3	Control	17	50		14		39		112	130	155	210	283	381			605	1210	1512.5		786.5
17-C4	Control	17	50		13		54		118	164	218	241	335	422			726	1573	1875.5		1028.5
20-C1	Control	20	50		27		78		161	190	332	242	968	1452			3206.5	4416.5	3327.5		2420
20-C2	Control	20	50		18.5		69		131	173	251	544.5	847	726			1331	2178	2420		2843.5
20-C3	Control	20	50		17		62		123	139	210	307	476	1089			1936	2964.5	2662		2783
20-C4	Control	20	50		23		75		143	143	191	282	389	501			1875.5	3993	3993		3690.5
23-C1	Control	23	50	10	45		181	138	246	423.5	363	1028.5	1149.5	1089			7804.5	6292	4658.5		10164
23-C2	Control	23	50	8.5	29.5		149	207	203	242	423.5	968	1331	1815			3267	4416.5	4174.5		4719
23-C3	Control	23	50	9.5	34		143	119	200	242	484	1028.5	1270.5	1270.5			4598	5989.5	5021.5		9922
23-C4	Control	23	50	10.5	34.5		130	107	185	847	181.5	544.5	786.5	665.5			2662	3146	4053.5		2964.5
25-C1	Control	25	50	12.5	53	130	196	228	267	423.5	665.5	1210	665.5	847			2420	2359.5	2964.5		2541
25-C2	Control	25	50	10.5	53.5	129	118.5	236	288	302.5	484	786.5	484	907.5			1452	1452	1210		1694
25-C3	Control	25	50	11	51	113	197	237	231	423.5	423.5	786.5	786.5	605			1875.5	1573	907.5		1875.5
25-C4	Control	25	50	10.5	49	107	153	211	245	242	665.5	968	302.5	907.5			1512.5	3085.5	2178		2541
27-C1	Control	27	50	12.5	33	67	93	151	225	343	786.5	2178	3085.5	4900.5			7502	4598	3690.5		4598
27-C2	Control	27	50	20.5	61	135.5	162.5	134	298	360	847	1089	2722.5	2178			5868.5	3993	4295.5		1815
27-C3	Control	27	50	10	26.5	45	55	77	72	146	131	206	847	665.5			1573	3085.5	2057		3751
27-C4	Control	27	50	11	34	57.5	72	89	76	104	157	544.5	665.5	1089			1815	2662	2783		2057
31-C1	Control	31	50	15.5	43.5	46	56.5	49	78.5	127.5	245	400	562	1089			1452	1875.5	2480.5		1815
31-C2	Control	31	50	15.5	35	41.5	50.5	49	62	111.5	218	355	1210	786.5			1936	2117.5	2359.5		1512.5
31-C3	Control	31	50	20	55	59.5	54.5	48.5	47	31	33.5	22	28.5	30.5			56	78	120		181.5
31-C4	Control	31	50	23	55.5	54	55	54	45.5	25	33	27	27.5	23.5			55	82	98		302.5
Didinium counts/estimates for whole dishes
			Days
Dish ID	Treatment	Temp	0	1	2	3	4	5	6	7	8	9	10	11	12	13	14	15	16	17	18
17-D1	Didinium	17	2		2		1		9.5	15	27	54.5	121	158.5		154	147.5	141	138		57		Hilight indicates peak
17-D2	Didinium	17	2		3		6		20.5	32	59.5	100	99	90.5	119	102	90.5	82	59.5		0
17-D3	Didinium	17	2		2		1		0	0	1	1	0	0	0	0	0	0	0		0	Died out
17-D4	Didinium	17	2		3		5		25	39	60	63.5	65.5	49	63	53	34.5	17	0		0
17-D5	Didinium	17	2		2		3		12.5	25.5	50	115	103.5	112	110	89	102.5	98.5	79.5		0
17-D6	Didinium	17	2		1		6		11	9	27	45.4	76	118.5	126	119	121	129.5	121		17
20-D1	Didinium	20	2		2		1		6	22.5	64	140.5	258.5	242.5		210	188.5	160	59		0
20-D2	Didinium	20	2		2		4		24.5	62.5	151.5	193.5	174.5	114	171	123	64.5	0	0		0
20-D3	Didinium	20	2		4		16.5		121.5	95.5	94	62.5	61	50.5	7	0	0	0	0		0
20-D4	Didinium	20	2		2		1		7	17.5	47	85	173	161.5	160	128	115.5	99.5	30		0
20-D5	Didinium	20	2		1		7		62.5	88.5	81	78.5	65	44	27	6	0	0	0		0
20-D6	Didinium	20	2		4		28.5		121	85.5	80.5	58.5	52	37.5	1	0	0	0	0		0
23-D1	Didinium	23	2	2	2		11.5	31	129	114.5	74	59	23	0	0	0	0	0	0		0
23-D2	Didinium	23	2	1	3		67	92.5	65.5	43	12	0	0	0	0	0	0	0	0		0
23-D3	Didinium	23	2	1	1		0	0	0	0	0	0	0	0	0	0	0	0	0		0	Died out
23-D4	Didinium	23	2	2	3		37	92.5	99	52	41	5	0	0	0	0	0	0	0		0
23-D5	Didinium	23	2	2	2		0	0	6	17.5	60	208	294.5	256			0	0	0		0
23-D6	Didinium	23	2	2	4		62.5	128	100.5	64	19	1	0	0	0	0	0	0	0		0
25-D1	Didinium	25	2	2	1	3	10.5	57.5	124.5	88	72	0	0	0	0	0	0	0	0		0
25-D2	Didinium	25	2	3	7	17	50.5	102	72.5	58	2	0	0	0	0	0	0	0	0		0
25-D3	Didinium	25	2	2	2	0	0	0	0	0	0	0	0	0	0	0	0	0	0		0	Died out
25-D4	Didinium	25	2	3	11	70	90	63	38	5	0	0	0	0	0	0	0	0	0		0
25-D5	Didinium	25	2	3	11	59.5	116	98.5	77.5	22.5	0	0	0	0	0	0	0	0	0		0
25-D6	Didinium	25	2	3	8	35.5	102.5	95.5	88.5	17.5	0	0	0	0	0	0	0	0	0		0
27-D1	Didinium	27	2	4	10.5	74.5	93.5	65	2	0	0	0	0	0	0	0	0	0	0		0
27-D2	Didinium	27	2	2	4	10.5	29	67	79.5	36	3	0	0	0	0	0	0	0	0		0
27-D3	Didinium	27	2	4	34	107.5	68	17	0	0	0	0	0	0	0	0	0	0	0		0
27-D4	Didinium	27	2	2	4	23	130.5	107	30	0	0	0	0	0	0	0	0	0	0		0
27-D5	Didinium	27	2	2	4	33	127	86	45	0	0	0	0	0	0	0	0	0	0		0
27-D6	Didinium	27	2	3	15.5	108	99	52	1	0	0	0	0	0	0	0	0	0	0		0
31-D1	Didinium	31	2	4	31	79	58	2	0	0	0	0	0	0	0	0	0	0	0		0
31-D2	Didinium	31	2	3	3	2	1	0	0	0	0	0	0	0	0	0	0	0	0		0	Died out
31-D3	Didinium	31	2	2	0	0	0	0	0	0	0	0	0	0	0	0	0	0	0		0	Died out
31-D4	Didinium	31	2	8	66	72.5	22	0	0	0	0	0	0	0	0	0	0	0	0		0
31-D5	Didinium	31	2	7	41.5	52.5	32.5	0	0	0	0	0	0	0	0	0	0	0	0		0
31-D6	Didinium	31	2	2	1	0	0	0	0	0	0	0	0	0	0	0	0	0	0		0	Died out

## Sheet: Population densities per mL
Paramecium per mL
			Days
Dish ID	Treatment	Temp	0	1	2	3	4	5	6	7	8	9	10	11	12	13	14	15	16	17	18
17-D1	Didinium	17	8.33333		40		170		180	200	170	180	5.16667	0			0	0	0	0	0
17-D2	Didinium	17	8.33333		30		60		120	80	9.83333	0	0	0			0	0	0	0	0
17-D3	Didinium	17	8.33333		60		130		260	190	300	260	600	530			1040	1260	1140
17-D4	Didinium	17	8.33333		40		60		30	2.66667	0	0	0	0			0	0	0	0	0
17-D5	Didinium	17	8.33333		90		60		140	100	14.9167	0	0	0			0	0	0	0	0
17-D6	Didinium	17	8.33333		120		180		100	150	70	70	9.58333	0			0	0	0	0	0
20-D1	Didinium	20	8.33333		60		80		190	260	210	20	0	0			0	0	0	0	0
20-D2	Didinium	20	8.33333		100		130		200	50	0	0	0	0			0	0	0	0	0
20-D3	Didinium	20	8.33333		90		120		0	0	0	0	0	0			0	0	0	0	0
20-D4	Didinium	20	8.33333		80		80		180	170	120	29	0	0			0	0	0	0	0
20-D5	Didinium	20	8.33333		40		140		4	0	0	0	0	0			0	0	0	0	0
20-D6	Didinium	20	8.33333		50		80		0	0	0	0	0	0			0	0	0	0	0
23-D1	Didinium	23	8.33333	51.5	80		100	30.5	0	0	0	0	0	0			0	0	0	0	0
23-D2	Didinium	23	8.33333	48.5	70		2.66667	0	0	0	0	0	0	0			0	0	0	0	0
23-D3	Didinium	23	8.33333	57.1667	110		220	125.667	230	570	680	890	900	1120			2720	1800	1370
23-D4	Didinium	23	8.33333	49.6667	110		27.0833	0	0	0	0	0	0	0			0	0	0	0	0
23-D5	Didinium	23	8.33333	58.5	130		170	105.667	220	370	240	13.1667	0	0			0	0	0	0	0
23-D6	Didinium	23	8.33333	51.8333	60		5.83333	0	0	0	0	0	0	0			0	0	0	0	0
25-D1	Didinium	25	8.33333	77.6667	160	84.1667	50	19.8333	0	0	0	0	0	0			0	0	0	0	0
25-D2	Didinium	25	8.33333	51.5	60	67.5	9.83333	0	0	0	0	0	0	0			0	0	0	0	0
25-D3	Didinium	25	8.33333	70.6667	120	90.8333	110	142	140	400	450	530	630	810			1100	1070	1140
25-D4	Didinium	25	8.33333	71.3333	40	2.33333	0	0	0	0	0	0	0	0			0	0	0	0	0
25-D5	Didinium	25	8.33333	78	140	18.5833	0	0	0	0	0	0	0	0			0	0	0	0	0
25-D6	Didinium	25	8.33333	80	60	43.0833	0.166667	0	0	0	0	0	0	0			0	0	0	0	0
27-D1	Didinium	27	8.33333	71.1667	80	7.41667	0	0	0	0	0	0	0	0			0	0	0	0	0
27-D2	Didinium	27	8.33333	64.3333	60.6667	67.3333	31.8333	2.16667	0	0	0	0	0	0			0	0	0	0	0
27-D3	Didinium	27	8.33333	69.5	34.5	0	0	0	0	0	0	0	0	0			0	0	0	0	0
27-D4	Didinium	27	8.33333	59.3333	80.1667	46.9167	0	0	0	0	0	0	0	0			0	0	0	0	0
27-D5	Didinium	27	8.33333	70.5	110	38	0	0	0	0	0	0	0	0			0	0	0	0	0
27-D6	Didinium	27	8.33333	53.3333	47.8333	0	0	0	0	0	0	0	0	0			0	0	0	0	0
31-D1	Didinium	31	8.33333	63.6667	24.4167	0	0	0	0	0	0	0	0	0			0	0	0	0	0
31-D2	Didinium	31	8.33333	52	52.1667	45	50	68.1667	180	140	210	270	420	380			510	570	750
31-D3	Didinium	31	8.33333	57.25	70	63.8333	90	92.1667	170	160	190	250	250	440			500	460	640
31-D4	Didinium	31	8.33333	52	1.16667	0	0	0	0	0	0	0	0	0			0	0	0	0	0
31-D5	Didinium	31	8.33333	47	13.25	0	0	0	0	0	0	0	0	0			0	0	0	0	0
31-D6	Didinium	31	8.33333	57.3333	67.6667	70.6667	90	38.6667	120	120	110	160	240	290			480	350	590
17-C1	Control	17	8.33333		2.66667		7.25		27	27.3333	38	45	49.1667	62.8333			181.5	181.5	393.25		171.417
17-C2	Control	17	8.33333		2		4.75		23.3333	20.8333	23.8333	30.3333	38.6667	44.8333			121	302.5	292.417		272.25
17-C3	Control	17	8.33333		2.33333		6.5		18.6667	21.6667	25.8333	35	47.1667	63.5			100.833	201.667	252.083		131.083
17-C4	Control	17	8.33333		2.16667		9		19.6667	27.3333	36.3333	40.1667	55.8333	70.3333			121	262.167	312.583		171.417
20-C1	Control	20	8.33333		4.5		13		26.8333	31.6667	55.3333	40.3333	161.333	242			534.417	736.083	554.583		403.333
20-C2	Control	20	8.33333		3.08333		11.5		21.8333	28.8333	41.8333	90.75	141.167	121			221.833	363	403.333		473.917
20-C3	Control	20	8.33333		2.83333		10.3333		20.5	23.1667	35	51.1667	79.3333	181.5			322.667	494.083	443.667		463.833
20-C4	Control	20	8.33333		3.83333		12.5		23.8333	23.8333	31.8333	47	64.8333	83.5			312.583	665.5	665.5		615.083
23-C1	Control	23	8.33333	1.66667	7.5		30.1667	23	41	70.5833	60.5	171.417	191.583	181.5			1300.75	1048.67	776.417		1694
23-C2	Control	23	8.33333	1.41667	4.91667		24.8333	34.5	33.8333	40.3333	70.5833	161.333	221.833	302.5			544.5	736.083	695.75		786.5
23-C3	Control	23	8.33333	1.58333	5.66667		23.8333	19.8333	33.3333	40.3333	80.6667	171.417	211.75	211.75			766.333	998.25	836.917		1653.67
23-C4	Control	23	8.33333	1.75	5.75		21.6667	17.8333	30.8333	141.167	30.25	90.75	131.083	110.917			443.667	524.333	675.583		494.083
25-C1	Control	25	8.33333	2.08333	8.83333	21.6667	32.6667	38	44.5	70.5833	110.917	201.667	110.917	141.167			403.333	393.25	494.083		423.5
25-C2	Control	25	8.33333	1.75	8.91667	21.5	19.75	39.3333	48	50.4167	80.6667	131.083	80.6667	151.25			242	242	201.667		282.333
25-C3	Control	25	8.33333	1.83333	8.5	18.8333	32.8333	39.5	38.5	70.5833	70.5833	131.083	131.083	100.833			312.583	262.167	151.25		312.583
25-C4	Control	25	8.33333	1.75	8.16667	17.8333	25.5	35.1667	40.8333	40.3333	110.917	161.333	50.4167	151.25			252.083	514.25	363		423.5
27-C1	Control	27	8.33333	2.08333	5.5	11.1667	15.5	25.1667	37.5	57.1667	131.083	363	514.25	816.75			1250.33	766.333	615.083		766.333
27-C2	Control	27	8.33333	3.41667	10.1667	22.5833	27.0833	22.3333	49.6667	60	141.167	181.5	453.75	363			978.083	665.5	715.917		302.5
27-C3	Control	27	8.33333	1.66667	4.41667	7.5	9.16667	12.8333	12	24.3333	21.8333	34.3333	141.167	110.917			262.167	514.25	342.833		625.167
27-C4	Control	27	8.33333	1.83333	5.66667	9.58333	12	14.8333	12.6667	17.3333	26.1667	90.75	110.917	181.5			302.5	443.667	463.833		342.833
31-C1	Control	31	8.33333	2.58333	7.25	7.66667	9.41667	8.16667	13.0833	21.25	40.8333	66.6667	93.6667	181.5			242	312.583	413.417		302.5
31-C2	Control	31	8.33333	2.58333	5.83333	6.91667	8.41667	8.16667	10.3333	18.5833	36.3333	59.1667	201.667	131.083			322.667	352.917	393.25		252.083
31-C3	Control	31	8.33333	3.33333	9.16667	9.91667	9.08333	8.08333	7.83333	5.16667	5.58333	3.66667	4.75	5.08333			9.33333	13	20		30.25
31-C4	Control	31	8.33333	3.83333	9.25	9	9.16667	9	7.58333	4.16667	5.5	4.5	4.58333	3.91667			9.16667	13.6667	16.3333		50.4167
Didinium counts/estimates for whole dishes
			Days
Dish ID	Treatment	Temp	0	1	2	3	4	5	6	7	8	9	10	11	12	13	14	15	16	17	18
17-D1	Didinium	17	0.333333		0.333333		0.166667		1.58333	2.5	4.5	9.08333	20.1667	26.4167		25.6667	24.5833	23.5	23		9.5
17-D2	Didinium	17	0.333333		0.5		1		3.41667	5.33333	9.91667	16.6667	16.5	15.0833	19.8333	17	15.0833	13.6667	9.91667		0
17-D3	Didinium	17	0.333333		0.333333		0.166667		0	0	0.166667	0.166667	0	0	0	0	0	0	0		0
17-D4	Didinium	17	0.333333		0.5		0.833333		4.16667	6.5	10	10.5833	10.9167	8.16667	10.5	8.83333	5.75	2.83333	0		0
17-D5	Didinium	17	0.333333		0.333333		0.5		2.08333	4.25	8.33333	19.1667	17.25	18.6667	18.3333	14.8333	17.0833	16.4167	13.25		0
17-D6	Didinium	17	0.333333		0.166667		1		1.83333	1.5	4.5	7.56667	12.6667	19.75	21	19.8333	20.1667	21.5833	20.1667		2.83333
20-D1	Didinium	20	0.333333		0.333333		0.166667		1	3.75	10.6667	23.4167	43.0833	40.4167		35	31.4167	26.6667	9.83333		0
20-D2	Didinium	20	0.333333		0.333333		0.666667		4.08333	10.4167	25.25	32.25	29.0833	19	28.5	20.5	10.75	0	0		0
20-D3	Didinium	20	0.333333		0.666667		2.75		20.25	15.9167	15.6667	10.4167	10.1667	8.41667	1.16667	0	0	0	0		0
20-D4	Didinium	20	0.333333		0.333333		0.166667		1.16667	2.91667	7.83333	14.1667	28.8333	26.9167	26.6667	21.3333	19.25	16.5833	5		0
20-D5	Didinium	20	0.333333		0.166667		1.16667		10.4167	14.75	13.5	13.0833	10.8333	7.33333	4.5	1	0	0	0		0
20-D6	Didinium	20	0.333333		0.666667		4.75		20.1667	14.25	13.4167	9.75	8.66667	6.25	0.166667	0	0	0	0		0
23-D1	Didinium	23	0.333333	0.333333	0.333333		1.91667	5.16667	21.5	19.0833	12.3333	9.83333	3.83333	0	0	0	0	0	0		0
23-D2	Didinium	23	0.333333	0.166667	0.5		11.1667	15.4167	10.9167	7.16667	2	0	0	0	0	0	0	0	0		0
23-D3	Didinium	23	0.333333	0.166667	0.166667		0	0	0	0	0	0	0	0	0	0	0	0	0		0
23-D4	Didinium	23	0.333333	0.333333	0.5		6.16667	15.4167	16.5	8.66667	6.83333	0.833333	0	0	0	0	0	0	0		0
23-D5	Didinium	23	0.333333	0.333333	0.333333		0	0	1	2.91667	10	34.6667	49.0833	42.6667			0	0	0		0
23-D6	Didinium	23	0.333333	0.333333	0.666667		10.4167	21.3333	16.75	10.6667	3.16667	0.166667	0	0	0	0	0	0	0		0
25-D1	Didinium	25	0.333333	0.333333	0.166667	0.5	1.75	9.58333	20.75	14.6667	12	0	0	0	0	0	0	0	0		0
25-D2	Didinium	25	0.333333	0.5	1.16667	2.83333	8.41667	17	12.0833	9.66667	0.333333	0	0	0	0	0	0	0	0		0
25-D3	Didinium	25	0.333333	0.333333	0.333333	0	0	0	0	0	0	0	0	0	0	0	0	0	0		0
25-D4	Didinium	25	0.333333	0.5	1.83333	11.6667	15	10.5	6.33333	0.833333	0	0	0	0	0	0	0	0	0		0
25-D5	Didinium	25	0.333333	0.5	1.83333	9.91667	19.3333	16.4167	12.9167	3.75	0	0	0	0	0	0	0	0	0		0
25-D6	Didinium	25	0.333333	0.5	1.33333	5.91667	17.0833	15.9167	14.75	2.91667	0	0	0	0	0	0	0	0	0		0
27-D1	Didinium	27	0.333333	0.666667	1.75	12.4167	15.5833	10.8333	0.333333	0	0	0	0	0	0	0	0	0	0		0
27-D2	Didinium	27	0.333333	0.333333	0.666667	1.75	4.83333	11.1667	13.25	6	0.5	0	0	0	0	0	0	0	0		0
27-D3	Didinium	27	0.333333	0.666667	5.66667	17.9167	11.3333	2.83333	0	0	0	0	0	0	0	0	0	0	0		0
27-D4	Didinium	27	0.333333	0.333333	0.666667	3.83333	21.75	17.8333	5	0	0	0	0	0	0	0	0	0	0		0
27-D5	Didinium	27	0.333333	0.333333	0.666667	5.5	21.1667	14.3333	7.5	0	0	0	0	0	0	0	0	0	0		0
27-D6	Didinium	27	0.333333	0.5	2.58333	18	16.5	8.66667	0.166667	0	0	0	0	0	0	0	0	0	0		0
31-D1	Didinium	31	0.333333	0.666667	5.16667	13.1667	9.66667	0.333333	0	0	0	0	0	0	0	0	0	0	0		0
31-D2	Didinium	31	0.333333	0.5	0.5	0.333333	0.166667	0	0	0	0	0	0	0	0	0	0	0	0		0
31-D3	Didinium	31	0.333333	0.333333	0	0	0	0	0	0	0	0	0	0	0	0	0	0	0		0
31-D4	Didinium	31	0.333333	1.33333	11	12.0833	3.66667	0	0	0	0	0	0	0	0	0	0	0	0		0
31-D5	Didinium	31	0.333333	1.16667	6.91667	8.75	5.41667	0	0	0	0	0	0	0	0	0	0	0	0		0
31-D6	Didinium	31	0.333333	0.333333	0.166667	0	0	0	0	0	0	0	0	0	0	0	0	0	0		0

## Sheet: Cell volumes across peaks
Dish ID#	Temperature	Day	Length(mm)	Width(mm)	L radius	W radius	Volume (mm3)
25D2	25	0	0.11	0.11	0.055	0.055	0.00069691
25D2	25	0	0.07	0.06	0.035	0.03	0.000131947
25D2	25	0	0.04	0.04	0.02	0.02	3.35103e-05
25D3	25	0	0.12	0.12	0.06	0.06	0.000904779
25D3	25	0	0.12	0.11	0.06	0.055	0.000760265
25D4	25	0	0.07	0.07	0.035	0.035	0.000179594
25D4	25	0	0.09	0.08	0.045	0.04	0.000301593
25D6	25	0	0.13	0.11	0.065	0.055	0.000823621
25D6	25	0	0.1	0.09	0.05	0.045	0.000424115
23D1	23	0	0.09	0.08	0.045	0.04	0.000301593
23D1	23	0	0.09	0.08	0.045	0.04	0.000301593
23D1	23	0	0.12	0.09	0.06	0.045	0.000508938
23D2	23	0	0.07	0.07	0.035	0.035	0.000179594
23D2	23	0	0.08	0.07	0.04	0.035	0.000205251
23D2	23	0	0.07	0.07	0.035	0.035	0.000179594
25D1	25	0	0.14	0.13	0.07	0.065	0.00123883
25D1	25	0	0.08	0.07	0.04	0.035	0.000205251
25D5	25	0	0.13	0.12	0.065	0.06	0.000980177
25D5	25	0	0.12	0.12	0.06	0.06	0.000904779
27D3	27	3	0.08	0.08	0.04	0.04	0.000268083
27D3	27	3	0.07	0.06	0.035	0.03	0.000131947
27D3	27	3	0.08	0.08	0.04	0.04	0.000268083
27D3	27	3	0.07	0.07	0.035	0.035	0.000179594
27D6	27	3	0.07	0.07	0.035	0.035	0.000179594
27D6	27	3	0.07	0.07	0.035	0.035	0.000179594
27D6	27	3	0.07	0.07	0.035	0.035	0.000179594
27D6	27	3	0.07	0.06	0.035	0.03	0.000131947
31D1	31	3	0.09	0.08	0.045	0.04	0.000301593
31D1	31	3	0.19	0.16	0.095	0.08
31D4	31	3	0.07	0.06	0.035	0.03	0.000131947
31D4	31	3	0.06	0.06	0.03	0.03	0.000113097
31D4	31	3	0.07	0.07	0.035	0.035	0.000179594
31D4	31	3	0.08	0.07	0.04	0.035	0.000205251
31D4	31	3	0.07	0.07	0.035	0.035	0.000179594
31D4	31	3	0.06	0.06	0.03	0.03	0.000113097
31D5	31	3	0.05	0.05	0.025	0.025	6.54498e-05
31D5	31	3	0.05	0.04	0.025	0.02	4.18879e-05
31D5	31	3	0.06	0.06	0.03	0.03	0.000113097
31D5	31	3	0.05	0.04	0.025	0.02	4.18879e-05
31D5	31	3	0.06	0.06	0.03	0.03	0.000113097
25D4	25	4	0.09	0.09	0.045	0.045	0.000381704
25D4	25	4	0.09	0.08	0.045	0.04	0.000301593
25D4	25	4	0.09	0.09	0.045	0.045	0.000381704
25D4	25	4	0.09	0.08	0.045	0.04	0.000301593
25D5	25	4	0.08	0.08	0.04	0.04	0.000268083
25D5	25	4	0.07	0.06	0.035	0.03	0.000131947
25D5	25	4	0.08	0.08	0.04	0.04	0.000268083
25D6	25	4	0.08	0.07	0.04	0.035	0.000205251
25D6	25	4	0.08	0.07	0.04	0.035	0.000205251
25D6	25	4	0.08	0.08	0.04	0.04	0.000268083
25D6	25	4	0.08	0.07	0.04	0.035	0.000205251
27D1	27	4	0.09	0.09	0.045	0.045	0.000381704
27D1	27	4	0.09	0.09	0.045	0.045	0.000381704
27D1	27	4	0.09	0.08	0.045	0.04	0.000301593
27D1	27	4	0.09	0.09	0.045	0.045	0.000381704
27D4	27	4	0.07	0.07	0.035	0.035	0.000179594
27D4	27	4	0.08	0.08	0.04	0.04	0.000268083
27D4	27	4	0.09	0.07	0.045	0.035	0.000230907
27D4	27	4	0.06	0.06	0.03	0.03	0.000113097
27D4	27	4	0.08	0.07	0.04	0.035	0.000205251
27D5	27	4	0.09	0.07	0.045	0.035	0.000230907
27D5	27	4	0.08	0.07	0.04	0.035	0.000205251
27D5	27	4	0.11	0.09	0.055	0.045	0.000466527
27D5	27	4	0.1	0.07	0.05	0.035	0.000256563
27D5	27	4	0.11	0.08	0.055	0.04	0.000368614
27D5	27	4	0.09	0.08	0.045	0.04	0.000301593
27D5	27	4	0.08	0.07	0.04	0.035	0.000205251
23D2	23	5	0.11	0.09	0.055	0.045	0.000466527
23D2	23	5	0.08	0.07	0.04	0.035	0.000205251
23D2	23	5	0.07	0.06	0.035	0.03	0.000131947
23D2	23	5	0.09	0.08	0.045	0.04	0.000301593
23D2	23	5	0.1	0.07	0.05	0.035	0.000256563
23D4	23	5	0.07	0.06	0.035	0.03	0.000131947
23D4	23	5	0.13	0.09	0.065	0.045	0.00055135
23D4	23	5	0.11	0.09	0.055	0.045	0.000466527
23D4	23	5	0.1	0.08	0.05	0.04	0.000335103
23D4	23	5	0.12	0.09	0.06	0.045	0.000508938
23D4	23	5	0.11	0.08	0.055	0.04	0.000368614
23D6	23	5	0.09	0.07	0.045	0.035	0.000230907
23D6	23	5	0.1	0.08	0.05	0.04	0.000335103
23D6	23	5	0.14	0.11	0.07	0.055	0.000886976
23D6	23	5	0.09	0.07	0.045	0.035	0.000230907
23D6	23	5	0.11	0.09	0.055	0.045	0.000466527
25D2	25	5	0.1	0.08	0.05	0.04	0.000335103
25D2	25	5	0.1	0.08	0.05	0.04	0.000335103
25D2	25	5	0.09	0.07	0.045	0.035	0.000230907
25D2	25	5	0.08	0.07	0.04	0.035	0.000205251
25D6	25	5	0.08	0.07	0.04	0.035	0.000205251
25D6	25	5	0.09	0.07	0.045	0.035	0.000230907
25D6	25	5	0.08	0.07	0.04	0.035	0.000205251
25D6	25	5	0.07	0.06	0.035	0.03	0.000131947
25D6	25	5	0.08	0.07	0.04	0.035	0.000205251
20D3	20	6	0.14	0.1	0.07	0.05	0.000733038
20D3	20	6	0.11	0.09	0.055	0.045	0.000466527
20D3	20	6	0.13	0.09	0.065	0.045	0.00055135
20D3	20	6	0.12	0.09	0.06	0.045	0.000508938
20D3	20	6	0.12	0.1	0.06	0.05	0.000628319
20D3	20	6	0.12	0.1	0.06	0.05	0.000628319
20D6	20	6	0.1	0.08	0.05	0.04	0.000335103
20D6	20	6	0.1	0.09	0.05	0.045	0.000424115
20D6	20	6	0.11	0.09	0.055	0.045	0.000466527
20D6	20	6	0.11	0.09	0.055	0.045	0.000466527
20D6	20	6	0.12	0.1	0.06	0.05	0.000628319
20D6	20	6	0.1	0.08	0.05	0.04	0.000335103
20D6	20	6	0.12	0.09	0.06	0.045	0.000508938
20D6	20	6	0.12	0.09	0.06	0.045	0.000508938
23D1	23	6	0.08	0.07	0.04	0.035	0.000205251
23D1	23	6	0.1	0.08	0.05	0.04	0.000335103
23D1	23	6	0.1	0.09	0.05	0.045	0.000424115
23D1	23	6	0.11	0.09	0.055	0.045	0.000466527
23D1	23	6	0.12	0.08	0.06	0.04	0.000402124
23D1	23	6	0.11	0.08	0.055	0.04	0.000368614
23D4	23	6	0.07	0.06	0.035	0.03	0.000131947
23D4	23	6	0.09	0.07	0.045	0.035	0.000230907
23D4	23	6	0.09	0.07	0.045	0.035	0.000230907
23D4	23	6	0.09	0.07	0.045	0.035	0.000230907
23D4	23	6	0.08	0.07	0.04	0.035	0.000205251
25D1	25	6	0.1	0.08	0.05	0.04	0.000335103
25D1	25	6	0.11	0.08	0.055	0.04	0.000368614
25D1	25	6	0.09	0.07	0.045	0.035	0.000230907
25D1	25	6	0.1	0.08	0.05	0.04	0.000335103
25D1	25	6	0.09	0.08	0.045	0.04	0.000301593
25D1	25	6	0.1	0.09	0.05	0.045	0.000424115
25D1	25	6	0.08	0.07	0.04	0.035	0.000205251
27D2	27	6	0.1	0.08	0.05	0.04	0.000335103
27D2	27	6	0.09	0.08	0.045	0.04	0.000301593
27D2	27	6	0.11	0.09	0.055	0.045	0.000466527
27D2	27	6	0.1	0.09	0.05	0.045	0.000424115
27D2	27	6	0.1	0.08	0.05	0.04	0.000335103
27D2	27	6	0.08	0.07	0.04	0.035	0.000205251
27D2	27	6	0.1	0.07	0.05	0.035	0.000256563
27D2	27	6	0.09	0.07	0.045	0.035	0.000230907
20D5	20	7	0.1	0.08	0.05	0.04	0.000335103
20D5	20	7	0.09	0.08	0.045	0.04	0.000301593
20D5	20	7	0.11	0.09	0.055	0.045	0.000466527
20D5	20	7	0.09	0.08	0.045	0.04	0.000301593
20D5	20	7	0.09	0.08	0.045	0.04	0.000301593
20D5	20	7	0.11	0.09	0.055	0.045	0.000466527
17D4	17	8	0.1	0.08	0.05	0.04	0.000335103
17D4	17	8	0.14	0.1	0.07	0.05	0.000733038
17D4	17	8	0.12	0.09	0.06	0.045	0.000508938
17D4	17	8	0.11	0.09	0.055	0.045	0.000466527
17D4	17	8	0.1	0.08	0.05	0.04	0.000335103
20D2	20	8	0.18	0.13	0.09	0.065	0.00159279
20D2	20	8	0.13	0.12	0.065	0.06	0.000980177
20D2	20	8	0.12	0.11	0.06	0.055	0.000760265
20D2	20	8	0.19	0.12	0.095	0.06	0.00143257
20D2	20	8	0.13	0.11	0.065	0.055	0.000823621
20D2	20	8	0.16	0.11	0.08	0.055	0.00101369
20D2	20	8	0.17	0.14	0.085	0.07	0.00174463
17D2	17	9	0.09	0.08	0.045	0.04	0.000301593
17D2	17	9	0.11	0.11	0.055	0.055	0.00069691
17D2	17	9	0.1	0.1	0.05	0.05	0.000523599
17D2	17	9	0.11	0.11	0.055	0.055	0.00069691
17D2	17	9	0.1	0.09	0.05	0.045	0.000424115
17D4	17	9	0.08	0.08	0.04	0.04	0.000268083
17D4	17	9	0.08	0.08	0.04	0.04	0.000268083
17D4	17	9	0.08	0.08	0.04	0.04	0.000268083
17D4	17	9	0.08	0.08	0.04	0.04	0.000268083
17D5	17	9	0.11	0.11	0.055	0.055	0.00069691
17D5	17	9	0.1	0.1	0.05	0.05	0.000523599
17D5	17	9	0.09	0.09	0.045	0.045	0.000381704
17D5	17	9	0.11	0.1	0.055	0.05	0.000575959
17D5	17	9	0.1	0.1	0.05	0.05	0.000523599
20D2	20	9	0.09	0.08	0.045	0.04	0.000301593
20D2	20	9	0.1	0.09	0.05	0.045	0.000424115
20D2	20	9	0.08	0.08	0.04	0.04	0.000268083
20D2	20	9	0.09	0.08	0.045	0.04	0.000301593
20D2	20	9	0.08	0.08	0.04	0.04	0.000268083
20D1	20	10	0.09	0.09	0.045	0.045	0.000381704
20D1	20	10	0.09	0.08	0.045	0.04	0.000301593
20D1	20	10	0.09	0.09	0.045	0.045	0.000381704
20D1	20	10	0.08	0.07	0.04	0.035	0.000205251
20D1	20	10	0.09	0.08	0.045	0.04	0.000301593
20D1	20	10	0.08	0.08	0.04	0.04	0.000268083
20D4	20	10	0.09	0.09	0.045	0.045	0.000381704
20D4	20	10	0.1	0.1	0.05	0.05	0.000523599
20D4	20	10	0.09	0.09	0.045	0.045	0.000381704
20D4	20	10	0.1	0.09	0.05	0.045	0.000424115
20D4	20	10	0.11	0.11	0.055	0.055	0.00069691
20D4	20	10	0.09	0.09	0.045	0.045	0.000381704
20D4	20	10	0.1	0.09	0.05	0.045	0.000424115
23D5	23	10	0.09	0.09	0.045	0.045	0.000381704
23D5	23	10	0.09	0.08	0.045	0.04	0.000301593
23D5	23	10	0.07	0.07	0.035	0.035	0.000179594
23D5	23	10	0.09	0.09	0.045	0.045	0.000381704
17D1	17	11	0.1	0.1	0.05	0.05	0.000523599
17D1	17	11	0.09	0.09	0.045	0.045	0.000381704
17D1	17	11	0.1	0.1	0.05	0.05	0.000523599
17D1	17	11	0.1	0.1	0.05	0.05	0.000523599
17D1	17	11	0.1	0.1	0.05	0.05	0.000523599
17D5	17	11	0.08	0.08	0.04	0.04	0.000268083
17D5	17	11	0.08	0.08	0.04	0.04	0.000268083
17D5	17	11	0.07	0.06	0.035	0.03	0.000131947
17D5	17	11	0.08	0.08	0.04	0.04	0.000268083
17D6	17	11	0.1	0.1	0.05	0.05	0.000523599
17D6	17	11	0.1	0.1	0.05	0.05	0.000523599
17D6	17	11	0.1	0.09	0.05	0.045	0.000424115
17D6	17	11	0.13	0.12	0.065	0.06	0.000980177
17D6	17	11	0.1	0.1	0.05	0.05	0.000523599
17D6	17	11	0.1	0.1	0.05	0.05	0.000523599
17D6	17	11	0.1	0.1	0.05	0.05	0.000523599

## Sheet: Combined for plotting
Means	17C		20C		23C		25C		27C		31C
Day	Paramecium	Didinium	Paramecium	Didinium	Paramecium	Didinium	Paramecium	Didinium	Paramecium	Didinium	Paramecium	Didinium
0	8.33333	0.333333	8.33333	0.333333	8.33333	0.333333	8.33333	0.333333	8.33333	0.333333	8.33333	0.333333
1					50.375	0.291667	71.7	0.466667	64.6944	0.472222	54.2222	1.05556
2	64	0.366667	70	0.416667	80	0.5	92	1.26667	68.8611	2	12.9444	7.69444
3							43.1333	6.16667	26.6111	9.90278	0	11.3333
4	106	0.7	105	1.61111	33.8958	7.41667	12	12.3167	5.30556	15.1944	0	6.25
5					7.625	14.3333	3.96667	13.8833	0.361111	10.9444	0	0.111111
6	114	2.61667	95.6667	9.51389	0	16.4167	0	13.3667	0	4.375	0	0
7	106.533	4.01667	80	10.3333	0	11.3958	0	6.36667	0	1	0	0
8	52.95	7.45	55	14.3889	0	6.08333	0	2.46667	0	0.0833333	0	0
9	50	12.6133	8.16667	17.1806	0	2.70833	0	0	0	0	0	0
10	2.95	15.5	0	21.7778	0	0.958333	0	0	0	0	0	0
11	0	17.6167	0	18.0556	0	0	0	0	0	0	0	0
12	0	17.4167	0	12.2	0	0	0	0	0	0	0	0
13	0	17.2333	0	12.9722	0	0	0	0	0	0	0	0
14	0	16.5333	0	10.2361	0	0	0	0	0	0	0	0
15	0	15.6	0	7.20833	0	0	0	0	0	0	0	0
16	0	13.2667	0	2.47222	0	0	0	0	0	0	0	0
17			0	0	0	0	0	0	0	0	0	0
18	0	2.46667	0	0	0	0	0	0	0	0	0	0
STD	17C		20C		23C		25C		27C		31C
Day	Paramecium	Didinium	Paramecium	Didinium	Paramecium	Didinium	Paramecium	Didinium	Paramecium	Didinium	Paramecium	Didinium
0	0	0	0	0	0	0	0	0	0	0	0	0
1					1.57159	0.0833333	11.7511	0.0745356	7.16428	0.163865	8.55267	0.346944
2	39.1152	0.139443	23.6643	0.204124	21.6025	0.136083	54.037	0.68313	26.9603	1.9586	11.628	2.99343
3							33.7076	4.67967	28.2314	7.19441	0	2.30187
4	63.0872	0.361325	28.1069	1.81174	45.3833	4.27688	21.6606	7.17669	12.9959	6.36803	0	3.08558
5					15.25	6.71751	8.86974	3.5427	0.884538	5.09866	0	0.19245
6	55.4977	1.11897	103.541	8.95784	0	4.32852	0	5.19	0	5.33118	0	0
7	74.4318	2.03647	110.091	5.73367	0	5.32176	0	5.68215	0	2.44949	0	0
8	70.8884	2.77364	89.8332	5.96929	0	4.64778	0	5.33125	0	0.204124	0	0
9	78.7401	5.03553	12.9679	8.86354	0	4.76363	0	0	0	0	0	0
10	4.33077	3.70388	0	14.0255	0	1.91667	0	0	0	0	0	0
11	0	6.68607	0	13.6138	0	0	0	0	0	0	0	0
12	0	4.73853	0	14.1492	0	0	0	0	0	0	0	0
13	0	6.20998	0	14.7763	0	0	0	0	0	0	0	0
14	0	7.01229	0	12.9959	0	0	0	0	0	0	0	0
15	0	8.14866	0	11.6134	0	0	0	0	0	0	0	0
16	0	9.0771	0	4.12367	0	0	0	0	0	0	0	0
17			0	0	0	0	0	0	0	0	0	0
18	0	4.11872	0	0	0	0	0	0	0	0	0	0

## Sheet: 17 C
Replicate	1		2		4		5		6			Averaged		STD
Time	Paramecium	Didinium	Paramecium	Didinium	Paramecium	Didinium	Paramecium	Didinium	Paramecium	Didinium		Paramecium	Didinium	Paramecium	Didinium
0	8.33333	0.333333	8.33333	0.333333	8.33333	0.333333	8.33333	0.333333	8.33333	0.333333		8.33333	0.333333	0	0
1
2	40	0.333333	30	0.5	40	0.5	90	0.333333	120	0.166667		64	0.366667	39.1152	0.139443
3
4	170	0.166667	60	1	60	0.833333	60	0.5	180	1		106	0.7	63.0872	0.361325
5
6	180	1.58333	120	3.41667	30	4.16667	140	2.08333	100	1.83333		114	2.61667	55.4977	1.11897
7	200	2.5	80	5.33333	2.66667	6.5	100	4.25	150	1.5		106.533	4.01667	74.4318	2.03647
8	170	4.5	9.83333	9.91667	0	10	14.9167	8.33333	70	4.5		52.95	7.45	70.8884	2.77364
9	180	9.08333	0	16.6667	0	10.5833	0	19.1667	70	7.56667		50	12.6133	78.7401	5.03553
10	5.16667	20.1667	0	16.5	0	10.9167	0	17.25	9.58333	12.6667		2.95	15.5	4.33077	3.70388
11	0	26.4167	0	15.0833	0	8.16667	0	18.6667	0	19.75		0	17.6167	0	6.68607
12	0		0	19.8333	0	10.5	0	18.3333	0	21		0	17.4167	0	4.73853
13	0	25.6667	0	17	0	8.83333	0	14.8333	0	19.8333		0	17.2333	0	6.20998
14	0	24.5833	0	15.0833	0	5.75	0	17.0833	0	20.1667		0	16.5333	0	7.01229
15	0	23.5	0	13.6667	0	2.83333	0	16.4167	0	21.5833		0	15.6	0	8.14866
16	0	23	0	9.91667	0	0	0	13.25	0	20.1667		0	13.2667	0	9.0771
17	0		0		0		0		0			0		0
18	0	9.5	0	0	0	0	0	0	0	2.83333		0	2.46667	0	4.11872

## Sheet: 20 C
Replicate	1		2		3		4		5		6			Averaged		STD
Time	Paramecium	Didinium	Paramecium	Didinium	Paramecium	Didinium	Paramecium	Didinium	Paramecium	Didinium	Paramecium	Didinium		Paramecium	Didinium	Paramecium	Didinium
0	8.33333	0.333333	8.33333	0.333333	8.33333	0.333333	8.33333	0.333333	8.33333	0.333333	8.33333	0.333333		8.33333	0.333333	0	0
1
2	60	0.333333	100	0.333333	90	0.666667	80	0.333333	40	0.166667	50	0.666667		70	0.416667	23.6643	0.204124
3
4	80	0.166667	130	0.666667	120	2.75	80	0.166667	140	1.16667	80	4.75		105	1.61111	28.1069	1.81174
5
6	190	1	200	4.08333	0	20.25	180	1.16667	4	10.4167	0	20.1667		95.6667	9.51389	103.541	8.95784
7	260	3.75	50	10.4167	0	15.9167	170	2.91667	0	14.75	0	14.25		80	10.3333	110.091	5.73367
8	210	10.6667	0	25.25	0	15.6667	120	7.83333	0	13.5	0	13.4167		55	14.3889	89.8332	5.96929
9	20	23.4167	0	32.25	0	10.4167	29	14.1667	0	13.0833	0	9.75		8.16667	17.1806	12.9679	8.86354
10	0	43.0833	0	29.0833	0	10.1667	0	28.8333	0	10.8333	0	8.66667		0	21.7778	0	14.0255
11	0	40.4167	0	19	0	8.41667	0	26.9167	0	7.33333	0	6.25		0	18.0556	0	13.6138
12	0		0	28.5	0	1.16667	0	26.6667	0	4.5	0	0.166667		0	12.2	0	14.1492
13	0	35	0	20.5	0	0	0	21.3333	0	1	0	0		0	12.9722	0	14.7763
14	0	31.4167	0	10.75	0	0	0	19.25	0	0	0	0		0	10.2361	0	12.9959
15	0	26.6667	0	0	0	0	0	16.5833	0	0	0	0		0	7.20833	0	11.6134
16	0	9.83333	0	0	0	0	0	5	0	0	0	0		0	2.47222	0	4.12367
17	0		0	0	0	0	0		0	0	0	0		0	0	0	0
18	0	0	0	0	0	0	0	0	0	0	0	0		0	0	0	0

## Sheet: 23 C
Replicate	1		2		4		6		5			Averaged w/out rep 5		STD
	Paramecium	Didinium	Paramecium	Didinium	Paramecium	Didinium	Paramecium	Didinium	Paramecium	Didinium		Paramecium	Didinium	Paramecium	Didinium
0	8.33333	0.333333	8.33333	0.333333	8.33333	0.333333	8.33333	0.333333	8.33333	0.333333		8.33333	0.333333	0	0
1	51.5	0.333333	48.5	0.166667	49.6667	0.333333	51.8333	0.333333	58.5	0.333333		50.375	0.291667	1.57159	0.0833333
2	80	0.333333	70	0.5	110	0.5	60	0.666667	130	0.333333		80	0.5	21.6025	0.136083
3
4	100	1.91667	2.66667	11.1667	27.0833	6.16667	5.83333	10.4167	170	0		33.8958	7.41667	45.3833	4.27688
5	30.5	5.16667	0	15.4167	0	15.4167	0	21.3333	105.667	0		7.625	14.3333	15.25	6.71751
6	0	21.5	0	10.9167	0	16.5	0	16.75	220	1		0	16.4167	0	4.32852
7	0	19.0833	0	7.16667	0	8.66667	0	10.6667	370	2.91667		0	11.3958	0	5.32176
8	0	12.3333	0	2	0	6.83333	0	3.16667	240	10		0	6.08333	0	4.64778
9	0	9.83333	0	0	0	0.833333	0	0.166667	13.1667	34.6667		0	2.70833	0	4.76363
10	0	3.83333	0	0	0	0	0	0	0	49.0833		0	0.958333	0	1.91667
11	0	0	0	0	0	0	0	0	0	42.6667		0	0	0	0
12	0	0	0	0	0	0	0	0	0			0	0	0	0
13	0	0	0	0	0	0	0	0	0			0	0	0	0
14	0	0	0	0	0	0	0	0	0	0		0	0	0	0
15	0	0	0	0	0	0	0	0	0	0		0	0	0	0
16	0	0	0	0	0	0	0	0	0	0		0	0	0	0
17	0	0	0	0	0	0	0	0	0	0		0	0	0	0
18	0	0	0	0	0	0	0	0	0	0		0	0	0	0
									Major lag in Didinium growth, not included in average

## Sheet: 25 C
Replicate	1		2		4		5		6			Averaged		STD
Time	Paramecium	Didinium	Paramecium	Didinium	Paramecium	Didinium	Paramecium	Didinium	Paramecium	Didinium		Paramecium	Didinium	Paramecium	Didinium
0	8.33333	0.333333	8.33333	0.333333	8.33333	0.333333	8.33333	0.333333	8.33333	0.333333		8.33333	0.333333	0	0
1	77.6667	0.333333	51.5	0.5	71.3333	0.5	78	0.5	80	0.5		71.7	0.466667	11.7511	0.0745356
2	160	0.166667	60	1.16667	40	1.83333	140	1.83333	60	1.33333		92	1.26667	54.037	0.68313
3	84.1667	0.5	67.5	2.83333	2.33333	11.6667	18.5833	9.91667	43.0833	5.91667		43.1333	6.16667	33.7076	4.67967
4	50	1.75	9.83333	8.41667	0	15	0	19.3333	0.166667	17.0833		12	12.3167	21.6606	7.17669
5	19.8333	9.58333	0	17	0	10.5	0	16.4167	0	15.9167		3.96667	13.8833	8.86974	3.5427
6	0	20.75	0	12.0833	0	6.33333	0	12.9167	0	14.75		0	13.3667	0	5.19
7	0	14.6667	0	9.66667	0	0.833333	0	3.75	0	2.91667		0	6.36667	0	5.68215
8	0	12	0	0.333333	0	0	0	0	0	0		0	2.46667	0	5.33125
9	0	0	0	0	0	0	0	0	0	0		0	0	0	0
10	0	0	0	0	0	0	0	0	0	0		0	0	0	0
11	0	0	0	0	0	0	0	0	0	0		0	0	0	0
12	0	0	0	0	0	0	0	0	0	0		0	0	0	0
13	0	0	0	0	0	0	0	0	0	0		0	0	0	0
14	0	0	0	0	0	0	0	0	0	0		0	0	0	0
15	0	0	0	0	0	0	0	0	0	0		0	0	0	0
16	0	0	0	0	0	0	0	0	0	0		0	0	0	0
17	0	0	0	0	0	0	0	0	0	0		0	0	0	0
18	0	0	0	0	0	0	0	0	0	0		0	0	0	0

## Sheet: 27 C
Replicate	1		2		3		4		5		6			Averaged		STD
Time	Paramecium	Didinium	Paramecium	Didinium	Paramecium	Didinium	Paramecium	Didinium	Paramecium	Didinium	Paramecium	Didinium		Paramecium	Didinium	Paramecium	Didinium
0	8.33333	0.333333	8.33333	0.333333	8.33333	0.333333	8.33333	0.333333	8.33333	0.333333	8.33333	0.333333		8.33333	0.333333	0	0
1	71.1667	0.666667	64.3333	0.333333	69.5	0.666667	59.3333	0.333333	70.5	0.333333	53.3333	0.5		64.6944	0.472222	7.16428	0.163865
2	80	1.75	60.6667	0.666667	34.5	5.66667	80.1667	0.666667	110	0.666667	47.8333	2.58333		68.8611	2	26.9603	1.9586
3	7.41667	12.4167	67.3333	1.75	0	17.9167	46.9167	3.83333	38	5.5	0	18		26.6111	9.90278	28.2314	7.19441
4	0	15.5833	31.8333	4.83333	0	11.3333	0	21.75	0	21.1667	0	16.5		5.30556	15.1944	12.9959	6.36803
5	0	10.8333	2.16667	11.1667	0	2.83333	0	17.8333	0	14.3333	0	8.66667		0.361111	10.9444	0.884538	5.09866
6	0	0.333333	0	13.25	0	0	0	5	0	7.5	0	0.166667		0	4.375	0	5.33118
7	0	0	0	6	0	0	0	0	0	0	0	0		0	1	0	2.44949
8	0	0	0	0.5	0	0	0	0	0	0	0	0		0	0.0833333	0	0.204124
9	0	0	0	0	0	0	0	0	0	0	0	0		0	0	0	0
10	0	0	0	0	0	0	0	0	0	0	0	0		0	0	0	0
11	0	0	0	0	0	0	0	0	0	0	0	0		0	0	0	0
12	0	0	0	0	0	0	0	0	0	0	0	0		0	0	0	0
13	0	0	0	0	0	0	0	0	0	0	0	0		0	0	0	0
14	0	0	0	0	0	0	0	0	0	0	0	0		0	0	0	0
15	0	0	0	0	0	0	0	0	0	0	0	0		0	0	0	0
16	0	0	0	0	0	0	0	0	0	0	0	0		0	0	0	0
17	0	0	0	0	0	0	0	0	0	0	0	0		0	0	0	0
18	0	0	0	0	0	0	0	0	0	0	0	0		0	0	0	0

## Sheet: 31 C
Replicate	1		4		5			Averaged		STD
Time	Paramecium	Didinium	Paramecium	Didinium	Paramecium	Didinium		Paramecium	Didinium	Paramecium	Didinium
0	8.33333	0.333333	8.33333	0.333333	8.33333	0.333333		8.33333	0.333333	0	0
1	63.6667	0.666667	52	1.33333	47	1.16667		54.2222	1.05556	8.55267	0.346944
2	24.4167	5.16667	1.16667	11	13.25	6.91667		12.9444	7.69444	11.628	2.99343
3	0	13.1667	0	12.0833	0	8.75		0	11.3333	0	2.30187
4	0	9.66667	0	3.66667	0	5.41667		0	6.25	0	3.08558
5	0	0.333333	0	0	0	0		0	0.111111	0	0.19245
6	0	0	0	0	0	0		0	0	0	0
7	0	0	0	0	0	0		0	0	0	0
8	0	0	0	0	0	0		0	0	0	0
9	0	0	0	0	0	0		0	0	0	0
10	0	0	0	0	0	0		0	0	0	0
11	0	0	0	0	0	0		0	0	0	0
12	0	0	0	0	0	0		0	0	0	0
13	0	0	0	0	0	0		0	0	0	0
14	0	0	0	0	0	0		0	0	0	0
15	0	0	0	0	0	0		0	0	0	0
16	0	0	0	0	0	0		0	0	0	0
17	0	0	0	0	0	0		0	0	0	0
18	0	0	0	0	0	0		0	0	0	0
