# Supplementary material for: Temperature alters the shape of predator–prey cycles through effects on underlying mechanisms
Source: PeerJ. 2020 Jun 19;8:e9377. doi: 10.7717/peerj.9377 (PMC7307560; doi:10.7717/peerj.9377)
Supplement: Supplemental Information 2 — This folder contains files needed to replicate fitting routines in the Potterswheel toolbox, including model files, executable files containing options statements, and code to test parameter recovery. [file peerj-08-9377-s002.zip]

Archive with 4 entries (4 files):
- MR_BDA_model.m
- ODE_MRM_BDA.m
- PW_Macro_didinium_paramecium_04_28_2020.m
- Test_fitting.m
