# Supplementary material for: Temperature alters the shape of predator–prey cycles through effects on underlying mechanisms
Source: PeerJ. 2020 Jun 19;8:e9377. doi: 10.7717/peerj.9377 (PMC7307560; doi:10.7717/peerj.9377)
Supplement: Supplemental Information 2 — This folder contains files needed to replicate fitting routines in the Potterswheel toolbox, including model files, executable files containing options statements, and code to test parameter recovery. [file peerj-08-9377-s002.zip › MR_BDA_model.m]

function dydt = MR_BDA_model(~,y,r,rslope,a,m,h,e,d,Cd)
dydt = zeros(size(y));

% variables
R = y(1);
C = y(2);

dydt(1) = (r - rslope*R)*R - a*R*C/(1+a*h*R + m*(C-0.167));
dydt(2) = e*a*R*C/(1+a*h*R + m*(C-0.167)) - d*exp(-R*Cd)*C;
