# Supplementary material for: Temperature alters the shape of predator–prey cycles through effects on underlying mechanisms
Source: PeerJ. 2020 Jun 19;8:e9377. doi: 10.7717/peerj.9377 (PMC7307560; doi:10.7717/peerj.9377)
Supplement: Supplemental Information 2 — This folder contains files needed to replicate fitting routines in the Potterswheel toolbox, including model files, executable files containing options statements, and code to test parameter recovery. [file peerj-08-9377-s002.zip › ODE_MRM_BDA.m]

% PottersWheel model definition file
function m = ODE_MRM_BDA()

m = pwGetEmptyModel();
m.modelFormat = 2.0;

%% Dynamic variables
% m = pwAddX(m, ID, startValue, type, minValue, maxValue)
m = pwAddX(m, 'P', 8.33, 'fix');%8.33
m = pwAddX(m, 'D', 0.33, 'fix');%0.33

%% Dynamic parameters
m = pwAddK(m, 'r', 2.76, [], 0.1, 10);%
m = pwAddK(m, 'rslope', 0.027, [], 0.00001, 0.2); %
m = pwAddK(m, 'a', 1, [], 0.01, 50);%
m = pwAddK(m, 'm', 1.33E-01, [], 0.00001, 0.5);%, 'fix
m = pwAddK(m, 'h', 0.051, [], 0.00001, 5);%
m = pwAddK(m, 'e', 0.055, 'fix', 0.01, 1);
m = pwAddK(m, 'd', 1.58, [], 0.001, []);%
m = pwAddK(m, 'Cd', 40, 'fix', 1e-5, []); %, [], 0.000000001, 10

%% fix parameters
m = pwAddS(m, 'scale_P_obs', 1, 'fix');
m = pwAddS(m, 'scale_D_obs', 1, 'fix');

%% ODEs
% m = pwAddODE(m, leftHandSide, rightHandSide)
% m = pwAddODE(m, 'P', '(r - rslope * P) * P - a * P * D ^ (-m + 1) / (1 + a * h * P * D ^ -m)');
% m = pwAddODE(m, 'D', 'e * (a * P * D ^ (-m + 1) / (1 + a * h * P * D ^ -m)) - d * ( 1 - P / ( Cd + P )) * D');

% m = pwAddODE(m, 'P', '(r - rslope * P) * P - a * P * D/ (1 + a * h * P + m * (D - 0.1667))');
% m = pwAddODE(m, 'D', 'e * (a * P * D / (1 + a * h * P + m * (D - 0.1667))) - d * ( 1 - P / ( Cd + P )) * D');

m = pwAddODE(m, 'P', '(r - rslope * P) * P - a * P * D/ (1 + a * h * P + m * (D - 0.1667))');
m = pwAddODE(m, 'D', 'e * (a * P * D / (1 + a * h * P + m * (D - 0.1667))) - d * exp(-P * Cd) * D');

%% Observables
% m = pwAddY(m, rhs, ID, scalingParameter, errorModel)
m = pwAddY(m, 'P'); 
m = pwAddY(m, 'D');
