# Supplementary material for: Temperature alters the shape of predator–prey cycles through effects on underlying mechanisms
Source: PeerJ. 2020 Jun 19;8:e9377. doi: 10.7717/peerj.9377 (PMC7307560; doi:10.7717/peerj.9377)
Supplement: Supplemental Information 2 — This folder contains files needed to replicate fitting routines in the Potterswheel toolbox, including model files, executable files containing options statements, and code to test parameter recovery. [file peerj-08-9377-s002.zip › PW_Macro_didinium_paramecium_04_28_2020.m]

clear; clc;

% this code streamlines PW fitting routines
% set up to run different time series from different temperatures
% for Didinium-Paramecium predator-prey dynamics

pwClear;
config = pwGetConfig;
config.integration.integrator = 14;
config.integration.useJacobian = true;
config.optimization.useJacobian = true;%false
config.optimization.method = 2;
config.optimization.fitInLogParameterSpace = true;
config.integration.useFastIntegration = false; % Requires setup of the fortran integrators (requires lcc-win.exe, fortran.exe, and a Matlab 32 bit version)
config.integration.useFallbackIntegrator = true; % Avoid ode15s integration
config.analyses.PLE.thresholdMode = 2;
% 1 = joint confidence intervals
% 2 = separate confidence intervals
config.analyses.PLE.confLevelInUnitsOfStd = 1; %1.96 is 95%, 1 is 68%
config.analyses.PLE.maxNumSteps = 1000;
config.analyses.PLE.minStepSize = 0.3;
config.analyses.PLE.optimizationTolX = 1e-6;
config.analyses.PLE.relChi2StepIncrease = 0.01;
pwSetConfig(config);      
pwSetLogFitting(true)
pwShowFitting(false)

% load model and data
pwSetIntegrator(14)
pwAddModel('ODE_MRM_BDA');
pwAddData('Paramecium_Didinium_densities_17_all_new.xls');
%     pwAddData('Paramecium_Didinium_densities_20_all_new.xls');
%     pwAddData('Paramecium_Didinium_densities_23_all_new.xls');
%     pwAddData('Paramecium_Didinium_densities_25_all_new.xls');
%     pwAddData('Paramecium_Didinium_densities_27_all_new.xls');
%     pwAddData('Paramecium_Didinium_densities_31_all_new.xls');

% Combine model and data and fit
pwCombine;
pwArrange;
pwDraw;

%% after running FV sequence, run section to get best fits
    pwGetBestFit
    [chisq, N, p] = pwGetChisqAndN;
    [IDs, values] = pwGetFitParameters()
	[LL, AIC, AICc, BIC, pValue1, pValue2] = pwGoodnessOfFit(chisq, N, p)
    parameters_GOF = [values chisq AICc]
