# Supplementary material for: Temperature alters the shape of predator–prey cycles through effects on underlying mechanisms
Source: PeerJ. 2020 Jun 19;8:e9377. doi: 10.7717/peerj.9377 (PMC7307560; doi:10.7717/peerj.9377)
Supplement: Supplemental Information 2 — This folder contains files needed to replicate fitting routines in the Potterswheel toolbox, including model files, executable files containing options statements, and code to test parameter recovery. [file peerj-08-9377-s002.zip › Test_fitting.m]

clear; clc;

colors = colormap(jet);
colors_to_use = colors([1,14,26,42,50,62],:);
temps = [17; 20; 23; 25; 27; 31];

%% read in fitted parameters
[num words] = xlsread('DataS2','Compiled parameter sets'); 
rows_for_parameters = [1 11 21 31 41 51]; % r is on row 1, rslope on row 2, etc.

for i = 1:6
    r_avg(i) = num(rows_for_parameters(i),3); r_cis(i,1:2) = num(rows_for_parameters(i),4:5);    
    rslope_avg(i) = num(rows_for_parameters(i)+1,3); rslope_cis(i,1:2) = num(rows_for_parameters(i)+1,4:5);
    a_avg(i) = num(rows_for_parameters(i)+2,3); a_cis(i,1:2) = num(rows_for_parameters(i)+2,4:5);
    m_avg(i) = num(rows_for_parameters(i)+3,3); m_cis(i,1:2) = num(rows_for_parameters(i)+3,4:5);
    h_avg(i) = num(rows_for_parameters(i)+4,3); h_cis(i,1:2) = num(rows_for_parameters(i)+4,4:5);
    e_avg(i) = num(rows_for_parameters(i)+5,3); e_cis(i,1:2) = num(rows_for_parameters(i)+5,4:5);
    d_avg(i) = num(rows_for_parameters(i)+6,3); d_cis(i,1:2) = num(rows_for_parameters(i)+6,4:5);
    Cd_avg(i) = num(rows_for_parameters(i)+7,3); Cd_cis(i,1:2) = num(rows_for_parameters(i)+7,4:5);
end

%% starting values for ODE
y0 = [8.33 0.33]; % initial prey and predator densities
tspan = [0 18;
    0 18;
    0 15;
    0 12;
    0 10;
    0 8;]; % start end times

clear parameters_GOF

for i = 1:6
ode = @(t,y) MR_BDA_model(t,y,r_avg(i),rslope_avg(i),a_avg(i),m_avg(i),h_avg(i),0.055,d_avg(i),40); % compile function and call
[t1,y1] = ode23(ode, [tspan(i,1):1:tspan(i,2)], y0); % return time and population density vectors  

xlswrite('test_to_fit.xls',[t1, y1],'Sheet1','B6:D24');

    pwClear;
    config = pwGetConfig;
    config.integration.integrator = 14;
    config.integration.useJacobian = true;
    config.optimization.useJacobian = true;%false
    config.optimization.method = 2;
    config.optimization.fitInLogParameterSpace = true;
    config.integration.useFastIntegration = false; % Requires setup of the fortran integrators (requires lcc-win.exe, fortran.exe, and a Matlab 32 bit version)
    config.integration.useFallbackIntegrator = true; % Avoid ode15s integration
    config.analyses.PLE.thresholdMode = 2;% 2 = separate confidence intervals
    config.analyses.PLE.confLevelInUnitsOfStd = 1; %1.96 is 95%, 1 is 68%
    config.analyses.PLE.maxNumSteps = 1000;
    config.analyses.PLE.minStepSize = 0.1;
    config.analyses.PLE.optimizationTolX = 1e-6;
    config.analyses.PLE.relChi2StepIncrease = 0.01;
    pwSetConfig(config);
    
    pwSetLogFitting(true)
    pwShowFitting(false)
    
    % load model and data
    pwSetIntegrator(14)
    pwAddModel('ODE_MRM_HVH_theta_log');
    data_to_open = ['test_to_fit.xls'];
    pwAddData(data_to_open);

    pwCombine; % Combine model and data and fit
    pwArrange;
    pwDraw;
    
    number_of_fits = 10;
    pwF3(number_of_fits, 0.01, []);
    
    pwGetBestFit
    [chisq, N, p] = pwGetChisqAndN;
    [IDs, values] = pwGetFitParameters();
	[LL, AIC, AICc, BIC, pValue1, pValue2] = pwGoodnessOfFit(chisq, N, p);
    parameters_GOF(i,:) = [values];
end

%%
figure(1);clf(1);
subplot(2,3,1);
title('\itr');
hold on; box on;
z1 = plot([0 6],[0 6],'-k');
for i = 1:6
    plot(r_avg(i),parameters_GOF(i,1),'o','Color',colors_to_use(i,:),'MarkerFaceColor',colors_to_use(i,:));
end
ylabel('Fitted parameter value','FontSize',12);
legend(z1,'1:1');

subplot(2,3,2);
title('{\itr}_{slope}');
hold on; box on;
plot([0 0.06],[0 0.06],'-k');
for i = 1:6
    plot(rslope_avg(i),parameters_GOF(i,2),'o','Color',colors_to_use(i,:),'MarkerFaceColor',colors_to_use(i,:));
end

subplot(2,3,3);
title('{\ita}');
hold on; box on;
plot([0 6],[0 6],'-k');
for i = 1:6
    plot(a_avg(i),parameters_GOF(i,3),'o','Color',colors_to_use(i,:),'MarkerFaceColor',colors_to_use(i,:));
end

subplot(2,3,4);
title('{\itm}');
hold on; box on;
plot([0 1],[0 1],'-k');
for i = 1:6
    plot(m_avg(i),parameters_GOF(i,4),'o','Color',colors_to_use(i,:),'MarkerFaceColor',colors_to_use(i,:));
end

subplot(2,3,5);
title('{\ith}');
hold on; box on;
plot([0 0.1],[0 0.1],'-k');
for i = 1:6
    plot(h_avg(i),parameters_GOF(i,5),'o','Color',colors_to_use(i,:),'MarkerFaceColor',colors_to_use(i,:));
end
xlabel('True parameter value','FontSize',12);

subplot(2,3,6);
title('{\itd}');
hold on; box on;
plot([0 3],[0 3],'-k');
for i = 1:6
    hand(i) = plot(d_avg(i),parameters_GOF(i,6),'o','Color',colors_to_use(i,:),'MarkerFaceColor',colors_to_use(i,:));
end

legend([hand],num2str(temps));
shg;

gtext('A','FontSize',12);
gtext('B','FontSize',12);
gtext('C','FontSize',12);
gtext('D','FontSize',12);
gtext('E','FontSize',12);
gtext('F','FontSize',12);
