# Supplementary material for: Temperature alters the shape of predator–prey cycles through effects on underlying mechanisms
Source: PeerJ. 2020 Jun 19;8:e9377. doi: 10.7717/peerj.9377 (PMC7307560; doi:10.7717/peerj.9377)
Supplement: Supplemental Information 3 [file peerj-08-9377-s003.xls]

## Sheet: Compiled parameter sets
			Best CI (PL preferred over Hessian)			Status	Alternate CIs
17C	Parameter	Estimate	CI low	CI high		Status	Profile likelihood low	Profile likelihood high	Hessian low	Hessian high	Model	Chisquare	AICc
Chisquare	r	1.16345	0.973694	1.35092		identifiable	0.973694	1.35092	1.01085	1.33908	No fixed parameters	10.0687	88.0621
16.6144	rslope	0.0088272	0.00649895	0.0112205		identifiable	0.00649895	0.0112205	0.00695457	0.0112041	With Cd fixed at 40	16.378	90.6052
AICc	a	0.150264	0.129457	0.20762		identifiable	0.129457	0.20762	0.09681	0.233234	With e fixed at 0.055	16.6144	87.4029
87.4029	m	1.07285e-05	0	0.0211797		practically non-ident.	0	0.0211797	0	Infinity
	h	0.0391999	0.0231487	0.0581724		identifiable	0.0231487	0.0581724	0.0200028	0.0768207
fixed	e	0.0549896
	d	0.57211	0.349822	1.47367		identifiable	0.349822	1.47367	0.243655	1.34334
fixed	Cd	40
20C	Parameter	Estimate	CI low	CI high		Status	Profile likelihood low	Profile likelihood high	Hessian low	Hessian high	Model	Chisquare	AICc
Chisquare	r	1.62914	1.411	1.86863		identifiable	1.411	1.86863	1.44652	1.83482	No fixed parameters	17.6223	98.6953
18.0401	rslope	0.0125228	0.0100082	0.0154974		identifiable	0.0100082	0.0154974	0.0103668	0.0151271	With Cd fixed at 40	18.0411	95.5198
AICc	a	2.45062	0.42528	2.88218		identifiable	0.42528	2.88218	1.13824	5.27612	With e fixed at 0.055	18.0401	92.2122
92.2122	m	0.499682	0.0503798	1.10253		practically non-ident.	0.0503798	Infinity	0.226463	1.10253
	h	0.0987569	0.0753045	0.103962		practically non-ident.	0.0753045	Infinity	0.0938127	0.103962
fixed	e	0.0549896
	d	0.422914	0.358327	0.520614		identifiable	0.358327	0.520614	0.347155	0.515206
fixed	Cd	40
23C	Parameter	Estimate	CI low	CI high		Status	Profile likelihood low	Profile likelihood high	Hessian low	Hessian high	Model	Chisquare	AICc
Chisquare	r	3.01085	2.46529	3.83749		identifiable	2.46529	3.83749	2.51697	3.60165	No fixed parameters	5.73791	77.9933
5.91831	rslope	0.0350483	0.0247369	0.0522772		identifiable	0.0247369	0.0522772	0.0258064	0.0475998	With Cd fixed at 40	5.72264	73.7297
AICc	a	2.16209	1.07501	4.36985		identifiable	1.07501	4.36985	1.27676	3.6613	With e fixed at 0.055	5.91831	70.1242
70.1242	m	0.266711	0.105035	0.529894		practically non-ident.	0.105035	Infinity	0.134244	0.529894
	h	0.051258	0.0425089	0.0560177		practically non-ident.	0.0425089	Infinity	0.0469028	0.0560177
fixed	e	0.0549896
	d	0.845564	0.677887	1.10315		identifiable	0.677887	1.10315	0.585624	1.22088
fixed	Cd	40
25C	Parameter	Estimate	CI low	CI high		Status	Profile likelihood low	Profile likelihood high	Hessian low	Hessian high	Model	Chisquare	AICc
Chisquare	r	3.58432	2.98437	4.37243		identifiable	2.98437	4.37243	2.88873	4.44739	No fixed parameters	7.27398	76.983
9.37981	rslope	0.042094	0.0310535	0.0578008		identifiable	0.0310535	0.0578008	0.0296896	0.0596811	With Cd fixed at 40	7.67169	72.7807
AICc	a	2.59366	1.44642	4.56842		identifiable	1.44642	4.56842	2.0469	3.28648	With e fixed at 0.055	9.37981	70.43
70.43	m	0.306148	0.1478	0.422971		practically non-ident.	0.1478	Infinity	0.221591	0.422971
	h	0.0420958	0.0358498	0.0454536		practically non-ident.	0.0358498	Infinity	0.038986	0.0454536
fixed	e	0.0549896
	d	1.13163	0.878044	1.59055		identifiable	0.878044	1.59055	0.751612	1.7038
fixed	Cd	40
27C	Parameter	Estimate	CI low	CI high		Status	Profile likelihood low	Profile likelihood high	Hessian low	Hessian high	Model	Chisquare	AICc
Chisquare	r	3.95384	3.21457	5.29553		identifiable	3.21457	5.29553	3.20576	4.87649	No fixed parameters	5.49357	75.2026
6.39809	rslope	0.0462606	0.0322606	0.0719789		identifiable	0.0322606	0.0719789	0.0327603	0.0653242	With Cd fixed at 40	6.38797	71.497
AICc	a	5.06258	2.3924	6.42526		identifiable	2.3924	6.42526	1.99643	12.8378	With e fixed at 0.055	6.39809	67.4483
67.4483	m	0.499998	0.210185	1.46049		practically non-ident.	0.210185	Infinity	0.171174	1.46049
	h	0.038904	0.0337944	0.0432484		practically non-ident.	0.0337944	Infinity	0.0349959	0.0432484
fixed	e	0.0549896
	d	1.0843	0.892184	1.26199		identifiable	0.892184	1.26199	0.749215	1.56926
fixed	Cd	40
31C	Parameter	Estimate	CI low	CI high		Status	Profile likelihood low	Profile likelihood high	Hessian low	Hessian high	Model	Chisquare	AICc
Chisquare	r	2.46106	1.87427	3.0571		practically non-ident.	0	3.0571	1.87427	3.23155	No fixed parameters	1.84612	66.9279
2.85803	rslope	1.00205e-05	0	0.0154512		practically non-ident.	0	0.0154512	0	Infinity	With Cd fixed at 40	6.20439	64.4862
AICc	a	1.48183	0.950622	2.96427		identifiable	0.950622	2.96427	0.690788	3.17872	With e fixed at 0.055	6.3017	59.0198
61.1398	m	0.130447	0.0479132	0.316216		identifiable	0.0479132	0.316216	0.0476886	0.356822
	h	0.0055724	0.000746488	0.0140815		practically non-ident.	0	0.0140815	0.000746488	0.0415969
	e	0.0549896
	d	2.17456	1.63525	2.88006		identifiable	1.63525	2.88006	1.39426	3.39154
	Cd	40
